# Supplementary material for: Inheritance characteristics and potential of genomic prediction for pungency levels in F1 progeny of chili pepper (Capsicum annuum)
Source: Breed Sci. 2025 Aug 8;75(4):303–14. doi: 10.1270/jsbbs.25011 (PMC13051630; doi:10.1270/jsbbs.25011)
Supplement: Supplementary file 2 — Supplemental Dataset [file 75_303_s2.xlsx]

## Sheet: Dataset1
Supplemental Dataset 1.Plant materials alongside the crossing combinations matrix for the F₁ accessions (displayed on the right). NARO: National Agriculture and Food Research Organization						The crossing combinations matrix of the F1 accessions (n = 159)
Accession name	Accession type	Derivation	JP accession in NARO genebank			Father parent
Serrano_Tampiquena_37315	Inbred accession (F₁ parent J)	NARO Gene Bank	37315		Mother parent		A	B	C	D	E	F	G	H	I	J	K	L	M	N	O	P	Q	R	S	T
Manganji (company1)	Inbred accession (F₁ parent I)	Commercial seeds of Japanese seed company	-			A		A–B	A–C	A–D	A–E	A–F			A–I	A–J		A–L	A–M	A–N		A–P	A–Q			A–T
Fushimi_amanaga_32566	Inbred accession	NARO Gene Bank	32566			B				B–D	B–E	B–F	B–G		B–I	B–J	B–K		B–M		B–O	B–P		B–R		B–T
SERANO_32577	Inbred accession	NARO Gene Bank	32577			C		C–B			C–E	C–F	C–G	C–H	C–I	C–J		C–L	C–M	C–N		C–P		C–R
Ise_sweet_pepper	Inbred accession (F₁ parent J)	Commercial seeds of Japanese seed company	-			D			D–C					D–H	D–I	D–J			D–M			D–P
Zhao_Tiao_Jiao_2_82499	Inbred accession (F₁ parent K)	NARO Gene Bank	82499			E							E–G	E–H	E–I		E–K		E–M		E–O				E–S
Yellow_hot	Inbred accession	Commercial seeds. Given from Japanese farmer "Peppers.jp"	-			F														F–N
Er_Jin_Tiao_82502	Inbred accession	NARO Gene Bank	82502			G				G–D		G–F		G–H	G–I	G–J				G–N	G–O	G–P			G–S	G–T
Purikku_Ki_Nu	Inbred accession	Commercial seeds. Given from Japanese farmer "Peppers.jp"	-			H		H–B				H–F						H–L		H–N		H–P				H–T
Purikku_Jin	Inbred accession	Commercial seeds. Given from Japanese farmer "Peppers.jp"	-			I
Jalapeno_Type_32575	Inbred accession	NARO Gene Bank	32575			J					J–E	J–F			J–I									J–R		J–T
Serrano_Hot_Peppers	Inbred accession	Commercial seeds. Given from Japanese farmer "Peppers.jp"	-			K	K–A		K–C	K–D		K–F	K–G		K–I	K–J		K–L	K–M	K–N	K–O	K–P	K–Q	K–R	K–S	K–T
Fushimi Amanaga (company1)	Inbred accession	Commercial seeds of Japanese seed company	-			L						L–F			L–I	L–J				L–N				L–R
Kairyo_Shishito	Inbred accession	Commercial seeds of Japanese seed company	-			M								M–H	M–I	M–J		M–L			M–O			M–R
Hanaoka_Kosho	Inbred accession (F₁ parent H)	Conserved accession in Shinshu University	-			N		N–B							N–I	N–J			N–M			N–P	N–Q	N–R		N–T
Purikku_Chi_Fua	Inbred accession	Commercial seeds. Given from Japanese farmer "Peppers.jp"	-			O	O–A					O–F			O–I	O–J				O–N
Ooyama_Chili_Pepper_3KN	Inbred accession	Conserved accession in Shinshu University	-			P									P–I	P–J							P–Q
Shimizunomori_Nanba	Inbred accession	Conserved accession in Shinshu University	-			Q		Q–B	Q–C	Q–D	Q–E	Q–F	Q–G	Q–H	Q–I	Q–J			Q–M		Q–O			Q–R	Q–S	Q–T
Kagura Nanban	Inbred accession	Conserved accession in Shinshu University	-			R	R–A			R–D	R–E	R–F	R–G	R–H	R–I							R–P
Friggitello	Inbred accession	Commercial seeds. Given from Japanese farmer "Peppers.jp"	-			S	S–A	S–B	S–C	S–D		S–F		S–H	S–I	S–J		S–L	S–M	S–N	S–O	S–P		S–R		S–T
Shishito	Inbred accession (F₁ parent A)	Commercial seeds of Japanese seed company	-			T			T–C		T–E	T–F			T–I				T–M		T–O	T–P
15-AGS-14	Inbred accession	Conserved accession in Shinshu University	-
Purikku_Kiao	Inbred accession	Commercial seeds. Given from Japanese farmer "Peppers.jp"	-
Yongsu_1_77672	Inbred accession	NARO Gene Bank	77672
Fushimi_Amanaga (company2)	Inbred accession	Commercial seeds of Japanese seed company	-
PI 163192_123895	Inbred accession	NARO Gene Bank	123895
Takanotsume (company1)	Inbred accession	Commercial seeds of Japanese seed company	-
Hishino_Nanban	Inbred accession	Conserved accession in Shinshu University	-
Purple_UFO	Inbred accession	Commercial seeds. Given from Japanese farmer "Peppers.jp"	-
Yatsubusa	Inbred accession	Commercial seeds of Japanese seed company	-
Kagawa_Hontaka	Inbred accession	Conserved accession in Shinshu University	-
Yahei_1_Upper_127941	Inbred accession	NARO Gene Bank	127941
Yang_Jiao_Jiao_2	Inbred accession	Conserved accession in Shinshu University	-
PEPPER_32570	Inbred accession	NARO Gene Bank	32570
Yahei_1_lower_127941	Inbred accession	NARO Gene Bank	127941
PABLANO_37314	Inbred accession	NARO Gene Bank	37314
Nanbu_Oonaga_Nanban	Inbred accession	Commercial seeds of Japanese seed company	-
NAN_JING_TOUGARASHI_77664	Inbred accession	NARO Gene Bank	77664
NUMEX_SUNGLO_79876	Inbred accession	NARO Gene Bank	79876
BULGARSKY_PERETS_79884	Inbred accession	NARO Gene Bank	79884
XIAN_LA_JIAO_77663	Inbred accession	NARO Gene Bank	77663
Shan Xi Yang Jiao Jiao	Inbred accession	NARO Gene Bank	77667
GJ93/078_82477	Inbred accession	NARO Gene Bank	82477
5-UZBEK_79882	Inbred accession	NARO Gene Bank	79882
SU-16-012	Inbred accession	Conserved accession in Shinshu University	-
Sapporo_Oonaga_Nanban:32553	Inbred accession	NARO Gene Bank	32553
Jalapeno_Type_32574	Inbred accession (F1 parent R)	NARO Gene Bank	32574
SU-16-053	Inbred accession	Conserved accession in Shinshu University	-
TIAN_XIAN_3_77665	Inbred accession	NARO Gene Bank	77665
NUMEX SUNBURST_79877	Inbred accession	NARO Gene Bank	79877
Wase_Sapporo_Oonaga_32551	Inbred accession	NARO Gene Bank	32551
GJ93/246_82479	Inbred accession	NARO Gene Bank	82479
15-AGS-33	Inbred accession	Conserved accession in Shinshu University	-
Tinkerbell	Inbred accession	Commercial seeds. Given from Japanese farmer "Peppers.jp"	-
PI 163189_123894	Inbred accession	NARO Gene Bank	123894
KunJa_pepper	Inbred accession	Commercial seeds. Given from Japanese farmer "Peppers.jp"	-
Yokku_Sawan	Inbred accession	Commercial seeds. Given from Japanese farmer "Peppers.jp"	-
DULCE_RUBY_KING_37319	Inbred accession	NARO Gene Bank	37319
15AGS-1	Inbred accession	Conserved accession in Shinshu University	-
PI 271322_123896	Inbred accession	NARO Gene Bank	123896
Purikku_San_Wo	Inbred accession	Commercial seeds. Given from Japanese farmer "Peppers.jp"	-
Gim_Jang_Gochu_2_71128	Inbred accession (F1parent E)	NARO Gene Bank	71128
KOROVIY-ROG_79883	Inbred accession	NARO Gene Bank	79883
PANT_C-1_127878	Inbred accession	NARO Gene Bank	127878
TAM_VERACRUZ_79878	Inbred accession	NARO Gene Bank	79878
15-AGS-26	Inbred accession	Conserved accession in Shinshu University	-
15-AGS-40	Inbred accession	Conserved accession in Shinshu University	-
15-AGS-24	Inbred accession	Conserved accession in Shinshu University	-
Manganji (company2)	Inbred accession	Commercial seeds of Japanese seed company	-
PIMENT_37317	Inbred accession	NARO Gene Bank	37317
Sha_Ema_Hot_Pepper	Inbred accession	Commercial seeds. Given from Japanese farmer "Peppers.jp"	-
Guajillo	Inbred accession	Commercial seeds. Given from Japanese farmer "Peppers.jp"	-
Nikko_JP36297	Inbred accession	NARO Gene Bank	36297
Kensaki_Nanban_32556	Inbred accession	NARO Gene Bank	32556
SU-16-061	Inbred accession	Conserved accession in Shinshu University	-
Takatou Tento Maburi 2	Inbred accession	Conserved accession in Shinshu University	-
Takanotsume (company2)	Inbred accession (F₁ parent G)	Commercial seeds of Japanese seed company	-
Matsumoto_Hutonaga_chili_pepper	Inbred accession	Commercial seeds of Japanese seed company	-
Suzugasawa_Nanban_3	Inbred accession (F₁ parent C)	Conserved accession in Shinshu University	-
SU-16-040	Inbred accession	Conserved accession in Shinshu University	-
SU-16-058	Inbred accession	Conserved accession in Shinshu University	-
Serano_32572	Inbred accession (F₁ parent S)	NARO Gene Bank	32572
15-AGS-4	Inbred accession	Conserved accession in Shinshu University	-
SU-16-048	Inbred accession	Conserved accession in Shinshu University	-
SU-16-057	Inbred accession	Conserved accession in Shinshu University	-
Cayenne_74177	Inbred accession (F₁ parent N)	NARO Gene Bank	74177
SU-16-090	Inbred accession	Conserved accession in Shinshu University	-
Arbol_32579	Inbred accession (F₁ parent T)	NARO Gene Bank	32579
Yonomi	Inbred accession	Conserved accession in Shinshu University	-
15-AGS-35	Inbred accession	Conserved accession in Shinshu University	-
MYSU29	Inbred accession	Conserved accession in Shinshu University	-
MYSU38	Inbred accession	Conserved accession in Shinshu University	-
SU-16-014	Inbred accession	Conserved accession in Shinshu University	-
Takanotsume_T_type	Inbred accession	Conserved accession in Shinshu University	-
MYSU61	Inbred accession	Conserved accession in Shinshu University	-
Indian_PC1_wild	Inbred accession	Commercial seeds. Given from Japanese farmer "Peppers.jp"	-
MYSU27	Inbred accession	Conserved accession in Shinshu University	-
MYSU42	Inbred accession	Conserved accession in Shinshu University	-
15-AGS-38	Inbred accession	Conserved accession in Shinshu University	-
Ancho_Mulato_Hot_Peppers	Inbred accession	Commercial seeds. Given from Japanese farmer "Peppers.jp"	-
15-AGS-9	Inbred accession	Conserved accession in Shinshu University	-
SU-16-041	Inbred accession	Conserved accession in Shinshu University	-
LS_296_32569	Inbred accession	NARO Gene Bank	32569
NUMEX_SUNRISE_74182	Inbred accession	NARO Gene Bank	74182
Explosive Ember	Inbred accession	Commercial seeds. Given from Japanese farmer "Peppers.jp"	-
Mexico_Keito_37311	Inbred accession	NARO Gene Bank	37311
MYSU45	Inbred accession	Conserved accession in Shinshu University	-
Cherry_Bomb_Hot_Peppers	Inbred accession	Commercial seeds. Given from Japanese farmer "Peppers.jp"	-
Jalapeno_Tam	Inbred accession	Commercial seeds. Given from Japanese farmer "Peppers.jp"	-
CHIMAYO_74179	Inbred accession	NARO Gene Bank	74179
15-AGS-45	Inbred accession	Conserved accession in Shinshu University	-
SU-16-088	Inbred accession	Conserved accession in Shinshu University	-
Catarina_Type_32573	Inbred accession	NARO Gene Bank	32573
Nedro_De_Valle	Inbred accession	Commercial seeds. Given from Japanese farmer "Peppers.jp"	-
SU-16-015	Inbred accession	Conserved accession in Shinshu University	-
Orange_Glow	Inbred accession	Commercial seeds. Given from Japanese farmer "Peppers.jp"	-
Bird's_Eye_Baby	Inbred accession	Commercial seeds. Given from Japanese farmer "Peppers.jp"	-
Short_Yellow_Tabasco	Inbred accession	Commercial seeds. Given from Japanese farmer "Peppers.jp"	-
piquin_type_32576	Inbred accession (F₁ parent Q)	NARO Gene Bank	32576
Nikko	Inbred accession (F₁ parent D)	Commercial seeds of Japanese seed company	-
Amashito_Wild	Inbred accession	Commercial seeds. Given from Japanese farmer "Peppers.jp"	-
Pepperoncini_Hot_Pepper	Inbred accession	Commercial seeds. Given from Japanese farmer "Peppers.jp"	-
Botankosho	Inbred accession (F₁ parent L)	Commercial seeds of Japanese seed company	-
Shibira_Nanban_2	Inbred accession (F₁ parent B)	Conserved accession in Shinshu University	-
Hontakanotsume_32558	Inbred accession (F₁ parent F)	NARO Gene Bank	32558
California Wonder	Inbred accession (F₁ parent M)	Commercial seeds of Japanese seed company	-
Ancho_Type_32580	Inbred accession (F₁ parent O)	NARO Gene Bank	32580
Pasilla_37310	Inbred accession (F₁ parent P)	NARO Gene Bank	37310
Purikku_ruan	Inbred accession	Commercial seeds. Given from Japanese farmer "Peppers.jp"	-
GOGOSHARI_79885	Inbred accession	NARO Gene Bank	79885
Botagosho	Inbred accession	Conserved accession in Shinshu University	-
Karagosho	Inbred accession	Conserved accession in Shinshu University	-
K–O	F1 accession	Conserved accession in Shinshu University	-
Q–S	F1 accession	Conserved accession in Shinshu University	-
T–J	F1 accession	Conserved accession in Shinshu University	-
K–E	F1 accession	Conserved accession in Shinshu University	-
H–J	F1 accession	Conserved accession in Shinshu University	-
T–H	F1 accession	Conserved accession in Shinshu University	-
R–L	F1 accession	Conserved accession in Shinshu University	-
Q–A	F1 accession	Conserved accession in Shinshu University	-
F–H	F1 accession	Conserved accession in Shinshu University	-
D–M	F1 accession	Conserved accession in Shinshu University	-
E–G	F1 accession	Conserved accession in Shinshu University	-
T–A	F1 accession	Conserved accession in Shinshu University	-
T–C	F1 accession	Conserved accession in Shinshu University	-
K–I	F1 accession	Conserved accession in Shinshu University	-
K–S	F1 accession	Conserved accession in Shinshu University	-
T–P	F1 accession	Conserved accession in Shinshu University	-
G–K	F1 accession	Conserved accession in Shinshu University	-
Q–M	F1 accession	Conserved accession in Shinshu University	-
P–O	F1 accession	Conserved accession in Shinshu University	-
N–S	F1 accession	Conserved accession in Shinshu University	-
H–L	F1 accession	Conserved accession in Shinshu University	-
A–G	F1 accession	Conserved accession in Shinshu University	-
M–A	F1 accession	Conserved accession in Shinshu University	-
A–K	F1 accession	Conserved accession in Shinshu University	-
K–C	F1 accession	Conserved accession in Shinshu University	-
N–T	F1 accession	Conserved accession in Shinshu University	-
T–I	F1 accession	Conserved accession in Shinshu University	-
T–L	F1 accession	Conserved accession in Shinshu University	-
T–M	F1 accession	Conserved accession in Shinshu University	-
A–D	F1 accession	Conserved accession in Shinshu University	-
E–C	F1 accession	Conserved accession in Shinshu University	-
G–L	F1 accession	Conserved accession in Shinshu University	-
R–D	F1 accession	Conserved accession in Shinshu University	-
R–Q	F1 accession	Conserved accession in Shinshu University	-
D–O	F1 accession	Conserved accession in Shinshu University	-
S–L	F1 accession	Conserved accession in Shinshu University	-
P–M	F1 accession	Conserved accession in Shinshu University	-
T–R	F1 accession	Conserved accession in Shinshu University	-
F–A	F1 accession	Conserved accession in Shinshu University	-
Q–C	F1 accession	Conserved accession in Shinshu University	-
P–A	F1 accession	Conserved accession in Shinshu University	-
B–A	F1 accession	Conserved accession in Shinshu University	-
C–P	F1 accession	Conserved accession in Shinshu University	-
D–I	F1 accession	Conserved accession in Shinshu University	-
P–R	F1 accession	Conserved accession in Shinshu University	-
Q–P	F1 accession	Conserved accession in Shinshu University	-
E–H	F1 accession	Conserved accession in Shinshu University	-
F–L	F1 accession	Conserved accession in Shinshu University	-
F–O	F1 accession	Conserved accession in Shinshu University	-
B–F	F1 accession	Conserved accession in Shinshu University	-
H–P	F1 accession	Conserved accession in Shinshu University	-
H–B	F1 accession	Conserved accession in Shinshu University	-
O–A	F1 accession	Conserved accession in Shinshu University	-
N–P	F1 accession	Conserved accession in Shinshu University	-
D–P	F1 accession	Conserved accession in Shinshu University	-
B–P	F1 accession	Conserved accession in Shinshu University	-
C–S	F1 accession	Conserved accession in Shinshu University	-
J–C	F1 accession	Conserved accession in Shinshu University	-
M–C	F1 accession	Conserved accession in Shinshu University	-
J–K	F1 accession	Conserved accession in Shinshu University	-
P–K	F1 accession	Conserved accession in Shinshu University	-
T–G	F1 accession	Conserved accession in Shinshu University	-
C–F	F1 accession	Conserved accession in Shinshu University	-
G–S	F1 accession	Conserved accession in Shinshu University	-
N–A	F1 accession	Conserved accession in Shinshu University	-
A–I	F1 accession	Conserved accession in Shinshu University	-
P–L	F1 accession	Conserved accession in Shinshu University	-
A–L	F1 accession	Conserved accession in Shinshu University	-
F–S	F1 accession	Conserved accession in Shinshu University	-
H–N	F1 accession	Conserved accession in Shinshu University	-
G–F	F1 accession	Conserved accession in Shinshu University	-
S–M	F1 accession	Conserved accession in Shinshu University	-
C–I	F1 accession	Conserved accession in Shinshu University	-
A–S	F1 accession	Conserved accession in Shinshu University	-
F–Q	F1 accession	Conserved accession in Shinshu University	-
F–M	F1 accession	Conserved accession in Shinshu University	-
T–B	F1 accession	Conserved accession in Shinshu University	-
G–P	F1 accession	Conserved accession in Shinshu University	-
E–P	F1 accession	Conserved accession in Shinshu University	-
N–J	F1 accession	Conserved accession in Shinshu University	-
J–L	F1 accession	Conserved accession in Shinshu University	-
D–L	F1 accession	Conserved accession in Shinshu University	-
S–T	F1 accession	Conserved accession in Shinshu University	-
C–R	F1 accession	Conserved accession in Shinshu University	-
J–G	F1 accession	Conserved accession in Shinshu University	-
D–F	F1 accession	Conserved accession in Shinshu University	-
B–C	F1 accession	Conserved accession in Shinshu University	-
H–K	F1 accession	Conserved accession in Shinshu University	-
N–O	F1 accession	Conserved accession in Shinshu University	-
E–R	F1 accession	Conserved accession in Shinshu University	-
D–G	F1 accession	Conserved accession in Shinshu University	-
C–L	F1 accession	Conserved accession in Shinshu University	-
F–I	F1 accession	Conserved accession in Shinshu University	-
M–L	F1 accession	Conserved accession in Shinshu University	-
J–S	F1 accession	Conserved accession in Shinshu University	-
O–L	F1 accession	Conserved accession in Shinshu University	-
G–M	F1 accession	Conserved accession in Shinshu University	-
O–Q	F1 accession	Conserved accession in Shinshu University	-
E–S	F1 accession	Conserved accession in Shinshu University	-
O–M	F1 accession	Conserved accession in Shinshu University	-
F–P	F1 accession	Conserved accession in Shinshu University	-
F–K	F1 accession	Conserved accession in Shinshu University	-
E–M	F1 accession	Conserved accession in Shinshu University	-
Q–L	F1 accession	Conserved accession in Shinshu University	-
A–J	F1 accession	Conserved accession in Shinshu University	-
M–H	F1 accession	Conserved accession in Shinshu University	-
B–I	F1 accession	Conserved accession in Shinshu University	-
D–E	F1 accession	Conserved accession in Shinshu University	-
B–Q	F1 accession	Conserved accession in Shinshu University	-
E–A	F1 accession	Conserved accession in Shinshu University	-
J–I	F1 accession	Conserved accession in Shinshu University	-
N–I	F1 accession	Conserved accession in Shinshu University	-
D–S	F1 accession	Conserved accession in Shinshu University	-
E–L	F1 accession	Conserved accession in Shinshu University	-
D–C	F1 accession	Conserved accession in Shinshu University	-
Q–E	F1 accession	Conserved accession in Shinshu University	-
H–R	F1 accession	Conserved accession in Shinshu University	-
T–E	F1 accession	Conserved accession in Shinshu University	-
N–R	F1 accession	Conserved accession in Shinshu University	-
B–K	F1 accession	Conserved accession in Shinshu University	-
I–Q	F1 accession	Conserved accession in Shinshu University	-
B–L	F1 accession	Conserved accession in Shinshu University	-
D–Q	F1 accession	Conserved accession in Shinshu University	-
J–M	F1 accession	Conserved accession in Shinshu University	-
N–G	F1 accession	Conserved accession in Shinshu University	-
B–D	F1 accession	Conserved accession in Shinshu University	-
B–S	F1 accession	Conserved accession in Shinshu University	-
N–M	F1 accession	Conserved accession in Shinshu University	-
E–I	F1 accession	Conserved accession in Shinshu University	-
B–M	F1 accession	Conserved accession in Shinshu University	-
D–T	F1 accession	Conserved accession in Shinshu University	-
J–B	F1 accession	Conserved accession in Shinshu University	-
B–O	F1 accession	Conserved accession in Shinshu University	-
N–D	F1 accession	Conserved accession in Shinshu University	-
C–H	F1 accession	Conserved accession in Shinshu University	-
N–L	F1 accession	Conserved accession in Shinshu University	-
E–N	F1 accession	Conserved accession in Shinshu University	-
N–F	F1 accession	Conserved accession in Shinshu University	-
E–J	F1 accession	Conserved accession in Shinshu University	-
B–R	F1 accession	Conserved accession in Shinshu University	-
B–G	F1 accession	Conserved accession in Shinshu University	-
R–I	F1 accession	Conserved accession in Shinshu University	-
Q–T	F1 accession	Conserved accession in Shinshu University	-
M–I	F1 accession	Conserved accession in Shinshu University	-
F–E	F1 accession	Conserved accession in Shinshu University	-
R–M	F1 accession	Conserved accession in Shinshu University	-
A–H	F1 accession	Conserved accession in Shinshu University	-
T–F	F1 accession	Conserved accession in Shinshu University	-
D–H	F1 accession	Conserved accession in Shinshu University	-
K–Q	F1 accession	Conserved accession in Shinshu University	-
T–K	F1 accession	Conserved accession in Shinshu University	-
O–I	F1 accession	Conserved accession in Shinshu University	-
N–B	F1 accession	Conserved accession in Shinshu University	-
N–C	F1 accession	Conserved accession in Shinshu University	-
B–E	F1 accession	Conserved accession in Shinshu University	-
J–Q	F1 accession	Conserved accession in Shinshu University	-
F–J	F1 accession	Conserved accession in Shinshu University	-
N–Q	F1 accession	Conserved accession in Shinshu University	-
J–R	F1 accession	Conserved accession in Shinshu University	-
